# Supplementary material for: Sarcopenia Prevalence among Hospitalized Patients with Severe Obesity: An Observational Study
Source: J Clin Med. 2024 May 13;13(10):2880. doi: 10.3390/jcm13102880 (PMC11122386; doi:10.3390/jcm13102880)
Supplement: Supplementary file 1 [file jcm-13-02880-s001.zip]

Archive with 1 entries (1 files):
- jcm-2993135-supplementary.pdf
